# Supplementary material for: Hydroxyapatite-Tethered Peptide Hydrogel Promotes Osteogenesis
Source: Gels. 2022 Dec 8;8(12):804. doi: 10.3390/gels8120804 (PMC9777555; doi:10.3390/gels8120804)
Supplement: Supplementary file 1 [file gels-08-00804-s001.zip]

Archive with 1 entries (1 files):
- gels-2033972-supplementary.pdf
